# Supplementary material for: Furin extracellularly cleaves secreted PTENα/β to generate C-terminal fragment with a tumor-suppressive role
Source: Cell Death Dis. 2022 Jun 6;13(6):532. doi: 10.1038/s41419-022-04988-2 (PMC9170693; doi:10.1038/s41419-022-04988-2)
Supplement: Supplementary file 4 — Supplemental Spreadsheet 1 [file 41419_2022_4988_MOESM4_ESM.xlsx]

## Sheet: Sheet1
Supplemental Spreadsheet 1. Information on samples of liver cancer patients
No.	Surgery time	Gender	Age	Type	Tumor grade	Hepatocyte	HSA	GPC-3	CD34	CK19	CD10	Ki-67	P53	CK7	CPS-1	VHL	Arginase-1	HBsAG	PD-L1	PAX-8	AFP	AMACR	S-100P	GS	CK8
1	2017-10-31	female	61	HCC	III	-	+	+	+	-		30%+	+++						-						+
2	2017-03-17	male	72	HCC	II	+	+	+	+	+		10%+					-				-
3	2012-05-30	female	37	HCC	II	-	++	+		+	-	6%+													++
4	2012-12-13	male	51	HCC	II-III	-	+	+	+	-		80%+	-					+			+
5	2013-01-08	male	26	HCC	II	-		+	+	-		5%+	-					+
6	2017-01-06	male	55	HCC	I-II	+	+	+	-	-		15%+	+				+	+			+++	-
7	2017-11-24	male	63	HCC	II	+	+	-	+	-	+	10%+	-
8	2012-11-23	male	61	HCC	II	-	+	-	-	-		5%+						+			+/-
9	2012-09-28	male	49	HCC	II	+	+	-	+	-			-								-
10	2012-11-02	male	73	HCC	III	-	-	+/-	+	+		-						-			+
11	2012-01-11	male	54	HCC	I-II	-			+	-		20%+	-					+				-
12	2017-03-06	male	67	HCC	II	+	+	+	+	-		20%+									+	+
13	2017-02-17	male	66	HCC	II		+	+	+	-		50%+	-				-								+
14	2012-06-26	male	57	HCC	I	-	+		+	-		2%+	-					+			-
15	2012-10-17	male	44	HCC	II
16	2012-09-26	male	65	HCC	I	+/-	+	-	+	-		<3%+
17	2012-10-31	male	38	HCC	III	+	-	+	+	+		80%+	+					+
18	2012-12-05	male	51	HCC	II-III	-	+	-	-	-		5%+	-					+			+/-
19	2012-12-20	male	48	HCC	I-II
20	2013-01-22	male	48	HCC	II-III	-		+	+	-		40%+	+++
